# Supplementary material for: Exposure to male‐dominated environments during development influences sperm sex ratios at sexual maturity
Source: Evol Lett. 2019 Jun 27;3(4):392–402. doi: 10.1002/evl3.123 (PMC6675145; doi:10.1002/evl3.123)
Supplement: Supplementary file 2 — Table S1. Full linear mixed models (LMMs) on the effect of the social environment and litter sex ratio on anatomical traits of male house mice. Table S2. Full generalized linear mixed model (GLMMs) using a binomial distribution of errors to assess the effect of the social environment and litter sex ratio on sperm sex ratios of house mice. [file EVL3-3-392-s002.xlsx]

## Sheet: LMMs
Table S1. Full linear mixed models (LMMs) on the effect of the social environment and litter sex ratio on anatomical traits of male house mice. Family ID was included as a random
effect in all LMMs. AGD: anogenital distance. High female density treatment level is the reference level for the treatment factor. p-values in bold are significant at <0.05.
fixed effects	estimate	± s.e.	type II, Wald X2	d.f.	p-value
body weight: weaning
intercept	9.519	0.27
treatment	0.209	0.166	1.5655	1	0.211
litter sex ratio	-2.27	1.278	1.5624	1	0.211
mother’s body weight	0.17	0.089	6.4299	1	0.011
treatment*litter sex ratio	1.555	0.784	3.7187	1	0.054
treatment*mother's body weight	0.094	0.055	2.6403	1	0.104
litter sex ratio*mother's body weight	0.009	0.335	0.1121	1	0.738
treatment*litter sex ratio*mother's body weight	0.195	0.206	0.8997	1	0.343
body weight: maturity
intercept	16.852	0.372
treatment	1.7	0.51	13.748	1	<0.001
litter sex ratio	0.553	1.759	1.379	1	0.24
mother’s body weight	0.218	0.123	8.388	1	0.004
treatment*litter sex ratio	1.653	2.413	0.432	1	0.511
treatment*mother's body weight	0.034	0.169	0.001	1	0.97
litter sex ratio*mother's body weight	-0.35	0.461	0.301	1	0.583
treatment*litter sex ratio*mother's body weight	1.028	0.633	3.299	1	0.07
body length: maturity
intercept	72.159	0.781
treatment	1.871	0.98	4.495	1	0.034
litter sex ratio	6.316	3.692	4.882	1	0.027
mother’s body weight	0.273	0.258	3.705	1	0.054
treatment*litter sex ratio	-1.057	4.633	0.124	1	0.725
treatment*mother's body weight	0.171	0.324	0.181	1	0.67
litter sex ratio*mother's body weight	-0.36	0.969	0.556	1	0.456
treatment*litter sex ratio*mother's body weight	1.726	1.216	2.52	1	0.112
AGD
intercept	9.124	0.183
treatment	0.631	0.259	8.003	1	0.005
litter sex ratio	0.045	0.923	2.499	1	0.114
body weight	0.062	0.094	7.087	1	0.008
treatment*litter sex ratio	-1.791	1.232	3.445	1	0.063
treatment*body weight	0.149	0.143	1.57	1	0.21
litter sex ratio*body weight	0.177	0.569	2.594	1	0.107
treatment*litter sex ratio*body weight	0.323	0.661	0.299	1	0.585
testes weight
intercept	146.896	3.599
treatment	10.947	4.866	5.519	1	0.019
litter sex ratio	34.001	17.372	2.496	1	0.114
body length	2.157	0.974	15.49	1	<0.001
treatment*litter sex ratio	-39.071	23.665	3.061	1	0.08
treatment*body length	0.469	1.343	0.154	1	0.695
litter sex ratio*body length	0.599	5.693	0.717	1	0.397
treatment*litter sex ratio*body length	-3.66	6.575	0.392	1	0.531
epididymal sperm concentration
intercept	12.165	1.754
treatment	0.515	1.896	0.034	1	0.853
litter sex ratio	-4.41	9.843	0.354	1	0.552
testes weight	0.133	0.102	2.598	1	0.107
treatment*litter sex ratio	2.161	10.129	0.028	1	0.886
treatment*testes weight	-0.064	0.126	0.301	1	0.583
litter sex ratio*testes weight	-0.08	0.52	0.258	1	0.612
treatment*litter sex ratio*testes weight	-0.376	0.709	0.23	1	0.632

## Sheet: GLMM
Table S2. Full generalized linear mixed model (GLMM) using a binomial distribution of errors to assess the effect of the social environment and
litter sex ratio on sperm sex ratios of house mice. High female density treatment level is the reference level for the treatment factor.
p-values in bold are significant at <0.05.
fixed effects	estimate	± s.e.	t	d.f.	p-value
sperm sex ratio: without testes weight
intercept	0.086	0.004
treatment	0.007	0.003	2.602	17	0.019
litter sex ratio	0.039	0.019	2.08	18	0.052
treatment*litter sex ratio	0	0.011	-0.031	17	0.976
sperm sex ratio: with testes weight
intercept	0.088	0.005
treatment	0.003	0.004	0.929	11	0.373
litter sex ratio	0.039	0.022	1.828	18	0.084
testes weight	0	0	-0.151	11	0.882
treatment*litter sex ratio	-0.009	0.017	-0.549	11	0.594
treatment*testes weight	0	0	0.732	11	0.479
litter sex ratio*testes weight	-0.002	0.001	-2.019	11	0.069
treatment*litter sex ratio*testes	0.001	0.001	1.018	11	0.331
