# Supplementary material for: Exposure to male‐dominated environments during development influences sperm sex ratios at sexual maturity
Source: Evol Lett. 2019 Jun 27;3(4):392–402. doi: 10.1002/evl3.123 (PMC6675145; doi:10.1002/evl3.123)
Supplement: Supplementary file 3 [file EVL3-3-392-s003.R]

# Exposure to male-dominated environments during development influences sperm sex ratios at sexual maturity
# Misha D. Lavoie, Jamie N. Tedeschi, Francisco Garcia-Gonzalez & Renée C. Firman
# 2019
# R script put together by F. Garcia-Gonzalez.

#Analysis of sperm sex ratio
#Variables include:
# Mother Weight (grams), Weight of the males at Weaning, Weight of the males when dissected, Testes Weight (in miligrams), Male Length, AnoGenitalDistance,
# sperm concentration, number of X and Y sperm, and sperm sex ratio.

# Load libraries
library(lattice) 
library(lme4)
library(boot)
library(car) 
library(lmerTest) 
library(ggplot2) 
library(lmtest)
library(MASS)
library(gplots)
library(RVAideMemoire)

#
data = read.table("SSR.txt",header=TRUE,sep="\t")
row.names(data) <- 1:nrow(data)

# Define factors
data$Treat <- as.factor(data$Treat)
data$Fam.id <- as.factor(data$Fam.id)
data$Male.id <- as.factor(data$Male.id)
str(data)

#Outliers? Two outliers are excluded from the testes weight LMM due to abnormal testes
#development; one male had abnormally large testes (+2SD from the mean) and one male had abnormally small testes
#(-2SD from the mean):
boxplot(data$Testes.weight, 
        main = "Testes.weight")
dotchart(data$Testes.weight, 
         main = "Testes.weight",
         xlab = "Values of variable",
         ylab = "Order of the data")

sd<-sd(data$Testes.weight, na.rm=TRUE)
sd
mean<-mean(data$Testes.weight, na.rm=TRUE)
mean
upper.limit<-mean+(2*sd)
upper.limit
lower.limit<-mean-(2*sd)
lower.limit

plot(data$Testes.weight,data$Fam.id)
abline(v=upper.limit,lty=2)
abline(v=lower.limit,lty=2)
#The data points are Male.id 8 (larger testes) and Male.id 21 (smaller testes)

# Centering covariates
data$cent.Mother.weight<-(data$Mother.weight-mean(data$Mother.weight,na.rm=TRUE))
data$cent.Male.weight<-(data$Male.weight-mean(data$Male.weight,na.rm=TRUE))
data$cent.Male.length<-(data$Male.length-mean(data$Male.length,na.rm=TRUE))
data$cent.Testes.weight<-(data$Testes.weight-mean(data$Testes.weight,na.rm=TRUE))
data$cent.Litter.SR<-(data$Litter.SR-mean(data$Litter.SR,na.rm=TRUE))
data$cent.Litter.size<-(data$Litter.size-mean(data$Litter.size,na.rm=TRUE))

# Sample size number of cases and number of families
length(unique(data$Male.id))
length(unique(data$Fam.id))

#### LMMS - MODELS WITH INTERACTIONS####
####Body weight at weaning####
M1<-lmer(Weaning.weight~Treat*cent.Litter.SR*cent.Mother.weight+(1|Fam.id),
                 REML=FALSE, data = data)
summary(M1)
Anova(M1) #Chi square. Wald test.
#Final model with REML
M1<-lmer(Weaning.weight~Treat*cent.Litter.SR*cent.Mother.weight+(1|Fam.id),
         REML=TRUE, data = data)
summary(M1)
# Diagnostic plots:
par(mfrow = c(2, 2))
plot(M1)

diagnostics.plot<-function(mod.res){
  old.par = par(no.readonly = TRUE)
  par(mfrow=c(2, 2))
  par(mar=c(3, 3, 1, 0.5))
  hist(residuals(mod.res), probability=T, xlab="", ylab="", main="")
  mtext(text="histogram of residuals", side=3, line=0)
  x=seq(min(residuals(mod.res)), max(residuals(mod.res)), length.out=100)
  lines(x, dnorm(x, mean=0, sd=sd(residuals(mod.res))))
  qqnorm(residuals(mod.res), main="", pch=19)
  qqline(residuals(mod.res))
  mtext(text="qq-plot of residuals", side=3, line=0)
  plot(fitted(mod.res), residuals(mod.res), pch=19)
  abline(h=0, lty=2)
  mtext(text="residuals against fitted values", side=3, line=0)
  par(old.par)
}

diagnostics.plot(M1) #Checking basic assumptions

####Body weight at maturity####
M2<-lmer(Male.weight~Treat*cent.Litter.SR*cent.Mother.weight+(1|Fam.id),
         REML=FALSE, data = data)
summary(M2)
Anova(M2) #Chi square. Wald test.
#Final model with REML
M2<-lmer(Male.weight~Treat*cent.Litter.SR*cent.Mother.weight+(1|Fam.id),
         REML=TRUE, data = data)
summary(M2)
# Diagnostic plots:
par(mfrow = c(2, 2))
plot(M2)
diagnostics.plot(M2) #Checking basic assumptions

####Body length at maturity####
M22<-lmer(Male.length~Treat*cent.Litter.SR*cent.Mother.weight+(1|Fam.id),
         REML=FALSE, data = data)
summary(M22)
Anova(M22) #Chi square. Wald test.
#Final model with REML
M22<-lmer(Male.length~Treat*cent.Litter.SR*cent.Mother.weight+(1|Fam.id),
         REML=TRUE, data = data)
summary(M22)
# Diagnostic plots:
par(mfrow = c(2, 2))
plot(M22)
diagnostics.plot(M22) #Checking basic assumptions

####AGD####
M3<-lmer(AGD~Treat*cent.Litter.SR*cent.Male.weight+(1|Fam.id),
                 REML=FALSE, data = data)
summary(M3)
Anova(M3) #Chi square. Wald test.
#Final model with REML
M3<-lmer(AGD~Treat*cent.Litter.SR*cent.Male.weight+(1|Fam.id),
         REML=TRUE, data = data)
summary(M3)
# Diagnostic plots:
par(mfrow = c(2, 2))
plot(M3)
diagnostics.plot(M3) #Checking basic assumptions

####Testes weight####
#Removal of the two outliers identified above
dim(data)
datatestes <- subset(data, Male.id != "8")
dim(datatestes) #Check dimension of new dataset
dataTW <- subset(datatestes, Male.id != "21")
dim(dataTW)

# Model
M4<-lmer(Testes.weight~Treat*cent.Litter.SR*cent.Male.length+(1|Fam.id),
         REML=FALSE, data = dataTW)
summary(M4)
Anova(M4) #Chi square. Wald test.
#Final model with REML
M4<-lmer(Testes.weight~Treat*cent.Litter.SR*cent.Male.length+(1|Fam.id),
         REML=TRUE, data = dataTW)
summary(M4)
# Diagnostic plots:
par(mfrow = c(2, 2))
plot(M4)
diagnostics.plot(M4) #Checking basic assumptions

####LMM sperm concentration####
#Any outliers in sperm concentration data?
par(mfrow = c(1, 1))
boxplot(data$sperm.conc, 
        main = "sperm.conc")
dotchart(data$sperm.conc, 
         main = "sperm.conc",
         xlab = "Values of variable",
         ylab = "Order of the data")

sd<-sd(data$sperm.conc, na.rm=TRUE)
sd
mean<-mean(data$sperm.conc, na.rm=TRUE)
mean
upper.limit<-mean+(2*sd)
upper.limit
lower.limit<-mean-(2*sd)
lower.limit

plot(data$sperm.conc,data$Fam.id)
abline(v=upper.limit,lty=2)
abline(v=lower.limit,lty=2)
#Yes, Male.id 9 is an outlier. 

#Removal of the sperm conc. outlier
dim(dataTW)
dataTWsc1 <- subset(dataTW, Male.id != "9")
dim(dataTWsc1) #Check dimension of new dataset

#Models without the outliers for sperm conc and testes weight
MSN2<-lmer(sperm.conc~Treat*cent.Litter.SR*cent.Testes.weight+(1|Fam.id),
           REML=FALSE, data = dataTWsc1)
summary(MSN2)
Anova(MSN2) #Chi square. Wald test.
#Final model with REML
MSN2<-lmer(sperm.conc~Treat*cent.Litter.SR*cent.Testes.weight+(1|Fam.id),
           REML=TRUE, data = dataTWsc1)
summary(MSN2)
# Diagnostic plots:
par(mfrow = c(2, 2))
plot(MSN2)
diagnostics.plot(MSN2) #Checking basic assumptions

#Interactions are non-significant. For simplicity we run the models above without them

#### LMMS - MODELS WITHOUT INTERACTIONS ####
####Body weight at weaning####
M1<-lmer(Weaning.weight~Treat+cent.Litter.SR+cent.Mother.weight+(1|Fam.id),
         REML=FALSE, data = data)
summary(M1)
Anova(M1) #Chi square. Wald test.
#Final model with REML
M1<-lmer(Weaning.weight~Treat+cent.Litter.SR+cent.Mother.weight+(1|Fam.id),
         REML=TRUE, data = data)
summary(M1)
# Diagnostic plots:
par(mfrow = c(2, 2))
plot(M1)
diagnostics.plot(M1) #Checking basic assumptions

####Body weight at maturity####
M2<-lmer(Male.weight~Treat+cent.Litter.SR+cent.Mother.weight+(1|Fam.id),
         REML=FALSE, data = data)
summary(M2)
Anova(M2) #Chi square. Wald test.
#Final model with REML
M2<-lmer(Male.weight~Treat+cent.Litter.SR+cent.Mother.weight+(1|Fam.id),
         REML=TRUE, data = data)
summary(M2)
# Diagnostic plots:
par(mfrow = c(2, 2))
plot(M2)
diagnostics.plot(M2) #Checking basic assumptions

####Body length at maturity####
M22<-lmer(Male.length~Treat+cent.Litter.SR+cent.Mother.weight+(1|Fam.id),
          REML=FALSE, data = data)
summary(M22)
Anova(M22) #Chi square. Wald test.
#Final model with REML
M22<-lmer(Male.length~Treat+cent.Litter.SR+cent.Mother.weight+(1|Fam.id),
          REML=TRUE, data = data)
summary(M22)
# Diagnostic plots:
par(mfrow = c(2, 2))
plot(M22)
diagnostics.plot(M22) #Checking basic assumptions

####AGD####
M3<-lmer(AGD~Treat+cent.Litter.SR+cent.Male.weight+(1|Fam.id),
         REML=FALSE, data = data)
summary(M3)
Anova(M3) #Chi square. Wald test.
#Final model with REML
M3<-lmer(AGD~Treat+cent.Litter.SR+cent.Male.weight+(1|Fam.id),
         REML=TRUE, data = data)
summary(M3)
# Diagnostic plots:
par(mfrow = c(2, 2))
plot(M3)
diagnostics.plot(M3) #Checking basic assumptions

####Testes weight####
M4<-lmer(Testes.weight~Treat+cent.Litter.SR+cent.Male.length+(1|Fam.id),
         REML=FALSE, data = dataTW)
summary(M4)
Anova(M4) #Chi square. Wald test.
#Final model with REML
M4<-lmer(Testes.weight~Treat+cent.Litter.SR+cent.Male.length+(1|Fam.id),
         REML=TRUE, data = dataTW)
summary(M4)
# Diagnostic plots:
par(mfrow = c(2, 2))
plot(M4)
diagnostics.plot(M4) #Checking basic assumptions

####LMM sperm concentration####
MSN2<-lmer(sperm.conc~Treat+cent.Litter.SR+cent.Testes.weight+(1|Fam.id),
           REML=FALSE, data = dataTWsc1)
summary(MSN2)
Anova(MSN2) #Chi square. Wald test.
#Final model with REML
MSN2<-lmer(sperm.conc~Treat+cent.Litter.SR+cent.Testes.weight+(1|Fam.id),
           REML=TRUE, data = dataTWsc1)
summary(MSN2)
# Diagnostic plots:
par(mfrow = c(2, 2))
plot(MSN2)
diagnostics.plot(MSN2) #Checking basic assumptions


####SSR Sperm sex ratio####
#First, there seems to be an outlier in SSR
par(mfrow = c(1, 1))
boxplot(data$Prop.Y, 
        main = "Prop.Y")
dotchart(data$Prop.Y, 
         main = "Prop.Y",
         xlab = "Values of variable",
         ylab = "Order of the data")

sd<-sd(data$Prop.Y, na.rm=TRUE)
sd
mean<-mean(data$Prop.Y, na.rm=TRUE)
mean
upper.limit<-mean+(2*sd)
upper.limit
lower.limit<-mean-(2*sd)
lower.limit

plot(data$Prop.Y,data$Male.id)
abline(v=upper.limit,lty=2)
abline(v=lower.limit,lty=2)
#Male 33 is an outlier.

#Removal of this outlier
dim(data)
data33 <- subset(data, Male.id != "33")
dim(data33) #Check dimension of new dataset


#### Binomial GLMM model on SSR without interactions ####

#### GLMM SSR Without Testes weight without interactions ####
B1 <- glmer(cbind(n.sperm.Y, n.sperm.X) ~ Treat + cent.Litter.SR + (1|Fam.id), 
                family = binomial, data = data33)
#Dispersion?
N<-nrow(data33)
E <- residuals(B1, type="pearson")
p <- length(fixef(B1)) + 1  #1 because of sigma_Fam.id
Overdisp1 <- sum(E^2) / (N-p)
Overdisp1
#Dispersion is 0.43

#We use glmmPQL
B1PQL <- glmmPQL(cbind(n.sperm.Y, n.sperm.X) ~ Treat + cent.Litter.SR, random=~1|Fam.id, 
                 family=quasibinomial, data = data33)
summary(B1PQL)
print(B1PQL)

#Another way of getting the estimates, p values, etc.
#Using a z-distribution
B1Est.Param <- fixef(B1PQL)               #Get the betas
param.SD     <-  sqrt(diag(vcov(B1PQL)))   #Get the SEs
pval         <- 2*pnorm(-abs(B1Est.Param  / param.SD))  #Z distribution
cbind(B1Est.Param, param.SD, pval)
# Diagnostic plots
par(mfrow = c(2, 2))
plot(B1PQL)
diagnostics.plot(B1PQL) #Checking basic assumptions
#Variance and SD of the random factor:
VarCorr(B1PQL)

#Effect size with raw means
table(data33$Treat)# Sample size groups

MeanF <- mean(data33$Prop.Y[data33$Treat == "F"]) 
MeanF
sdF <- sd(data33$Prop.Y[data33$Treat == "F"])
sdF
nF <- length(data33$Prop.Y[data33$Treat == "F"]) # Sample size groups
nF

MeanM <- mean(data33$Prop.Y[data33$Treat == "M"]) 
MeanM
sdM <- sd(data33$Prop.Y[data33$Treat == "M"])
sdM
nM <- length(data33$Prop.Y[data33$Treat == "M"]) # Sample size groups
nM

library(compute.es)
mes(MeanM, MeanF, sdM, sdF, nM, nF, level = 95)
# d [ 95 %CI] = 0.36 [ -0.29 , 1.02 ] 

#Effect size with means from the model
library(lsmeans)
library(emmeans) #Estimated marginal means
lsmeans(B1PQL, pairwise~Treat, adjust="tukey")
emmeans(B1PQL, pairwise~Treat, adjust="tukey")
#Take means and Go to http://cebcp.org/practical-meta-analysis-effect-size-calculator/
#And calculate Cohen's d effect size with means and SEs
# Effect size d = 0.3912 95% CI = -0.2427 1.0251

#### GLMM SSR With Testes weight without interactions ####
#The two outliers of Testes weight have to be removed here
dim(data33)
datatestes33 <- subset(data33, Male.id != "8")
dim(datatestes33) #Check dimension of new dataset
dataTW33 <- subset(datatestes33, Male.id != "21")
dim(dataTW33)
#The dataset after the removal of the SSR outlier and the two Testes Weight outliers (dataTW33) is used

#Model
B2 <- glmer(cbind(n.sperm.Y, n.sperm.X) ~ Treat + cent.Litter.SR + cent.Testes.weight + (1|Fam.id), 
            family = binomial, data = dataTW33)
#Dispersion?
N<-nrow(dataTW33)
E <- residuals(B2, type="pearson")
p <- length(fixef(B2)) + 1  #1 because of sigma_Fam.id
Overdisp1 <- sum(E^2) / (N-p)
Overdisp1
#Dispersion is 0.41

#glmmPQL
B2PQL <- glmmPQL(cbind(n.sperm.Y, n.sperm.X) ~ Treat + cent.Litter.SR + cent.Testes.weight, random=~1|Fam.id, 
                 family=quasibinomial, data = dataTW33)
summary(B2PQL)
print(B2PQL)
#Another way of getting the estimates, p values, etc.
#Use a z-distribution
B2Est.Param <- fixef(B2PQL)               #Get the betas
param.SD     <-  sqrt(diag(vcov(B2PQL)))   #Get the SEs
pval         <- 2*pnorm(-abs(B2Est.Param  / param.SD))  #Z distribution
cbind(B2Est.Param, param.SD, pval)
# Diagnostic plots
par(mfrow = c(2, 2))
plot(B2PQL)
diagnostics.plot(B2PQL) #Checking basic assumptions
#Variance and SD of the random factor:
VarCorr(B2PQL)

#### Binomial GLMM model on SSR with interactions ####

#### GLMM SSR Without Testes weight with interactions ####
# The dataset after the removal of the SSR outlier is used.
B1 <- glmer(cbind(n.sperm.Y, n.sperm.X) ~ Treat * cent.Litter.SR + (1|Fam.id), 
            family = binomial, data = data33)
# Dispersion?
N<-nrow(data33)
E <- residuals(B1, type="pearson")
p <- length(fixef(B1)) + 1  #1 because of sigma_Fam.id
Overdisp1 <- sum(E^2) / (N-p)
Overdisp1
# Dispersion is 0.44

#glmmPQL
B1PQL <- glmmPQL(cbind(n.sperm.Y, n.sperm.X) ~ Treat * cent.Litter.SR, random=~1|Fam.id, 
                 family=quasibinomial, data = data33)
summary(B1PQL)
print(B1PQL)
#Use a z-distribution
B1Est.Param <- fixef(B1PQL)               #Get the betas
param.SD     <-  sqrt(diag(vcov(B1PQL)))   #Get the SEs
pval         <- 2*pnorm(-abs(B1Est.Param  / param.SD))  #Z distribution
cbind(B1Est.Param, param.SD, pval)
# Diagnostic plots
par(mfrow = c(2, 2))
plot(B1PQL)
diagnostics.plot(B1PQL) #Checking basic assumptions
#Variance and SD of the random factor:
VarCorr(B1PQL)

#### GLMM SSR With Testes weight with interactions ####
#The dataset after the removal of the SSR outlier and the two Testes Weight outliers (dataTW33) is used
B2 <- glmer(cbind(n.sperm.Y, n.sperm.X) ~ Treat * cent.Litter.SR * cent.Testes.weight + (1|Fam.id), 
            family = binomial, data = dataTW33)
#Dispersion?
N<-nrow(dataTW33)
E <- residuals(B2, type="pearson")
p <- length(fixef(B2)) + 1  #1 because of sigma_Fam.id
Overdisp1 <- sum(E^2) / (N-p)
Overdisp1
# Dispersion is 0.39

#glmmPQL
B2PQL <- glmmPQL(cbind(n.sperm.Y, n.sperm.X) ~ Treat * cent.Litter.SR * cent.Testes.weight, random=~1|Fam.id, 
                 family=quasibinomial, data = dataTW33)
summary(B2PQL)
print(B2PQL)
#Another way of getting the estimates, p values, etc.
#Use a z-distribution
B2Est.Param <- fixef(B2PQL)               #Get the betas
param.SD     <-  sqrt(diag(vcov(B2PQL)))   #Get the SEs
pval         <- 2*pnorm(-abs(B2Est.Param  / param.SD))  #Z distribution
cbind(B2Est.Param, param.SD, pval)
# Diagnostic plots
par(mfrow = c(2, 2))
plot(B2PQL)
diagnostics.plot(B2PQL) #Checking basic assumptions
#Variance and SD of the random factor:
VarCorr(B2PQL)
