# Supplementary material for: Exposure to male‐dominated environments during development influences sperm sex ratios at sexual maturity
Source: Evol Lett. 2019 Jun 27;3(4):392–402. doi: 10.1002/evl3.123 (PMC6675145; doi:10.1002/evl3.123)
Supplement: Supplementary file 4 [file EVL3-3-392-s004.txt]

Treat	Fam.id	Mother.weight	Litter.SR	Litter.size	Weaning.weight	Male.weight	Male.length	AGD	Testes.weight	Prop.Y	Prop.X	Arc.Y	n.sperm.Y	n.sperm.X	total.n.sperm	sperm.conc	Male.id
F	1	16.15	0.29	7	9.95	15.42	66.27	9.12	111.5	0.515	0.485	0.542	1666	1569	3235	7.92	1
F	2	16.88	0.29	7	9.61	14	66.67	9.25	118.5	0.514	0.486	0.54	492	465	957	2.05	2
F	3	21.88	0.5	4	11.17	17.28	71.34	9.24	151.4	0.517	0.483	0.543	3191	2981	6172	15.75	3
F	4	17.65	0.33	6	10.02	16.87	68.69	8.41	132.3	0.516	0.484	0.542	2361	2215	4576	10.47	4
F	5	27.19	0.29	7	12.03	18.19	69.78	9.64	140.1	0.515	0.485	0.541	4723	4448	9171	19.74	5
F	6	18.06	0.29	7	10.29	17.63	73.9	9.47	131.5	0.516	0.484	0.542	2296	2154	4450	9.3	6
F	7	22.96	0.67	6	8.97	15.88	73.92	8.35	162.3	0.516	0.484	0.542	2663	2498	5161	11.3	7
F	8	21.7	0.43	7	10.93	19.08	71.43	7.89	209.3	0.526	0.474	0.554	3921	3534	7455	19.13	8
F	9	23.83	1	7	10.03	17.77	72.71	9.15	171.9	0.522	0.478	0.549	7353	6734	14087	29.06	9
F	10	22.33	0.5	8	9.32	18.56	76.88	9.44	141.4	0.52	0.48	0.547	1799	1660	3459	9.04	10
F	11	19.68	0.71	7	7.38	17.76	74.79	9.55	151.4	0.527	0.473	0.555	5011	4497	9508	22.48	11
F	12	15.64	1	8	7.21	16.62	73.73	8.84	153.1	0.526	0.474	0.554	1703	1535	3238	6.92	12
F	13	19.45	0.67	6	10.1	14.94	71.51	8.68	134.6	0.524	0.476	0.552	878	798	1676	4.31	13
F	14	21.09	0.67	3	9.68	17.03	76.66	8.61	155.5	0.524	0.476	0.552	2150	1953	4103	9.68	14
F	15	22.39	0.5	6	8.88	18.41	76.61	10.45	137.1	0.525	0.475	0.553	4147	3752	7899	19.31	15
F	16	17.77	0.71	7	8.43	16.14	70.46	9.25	135.6	0.525	0.475	0.553	1451	1312	2763	6.2	16
F	17	16.75	0.67	6	8.61	13.54	66.65	9.45	139.6	0.52	0.48	0.547	799	738	1537	4.76	17
F	18	16.5	0.67	3	11.85	20.93	78.81	9.5	179.6	0.523	0.477	0.551	2399	2188	4587	10.89	18
F	19	16.63	0.43	7	7.64	14.99	71.8	9.06	160.7	0.527	0.473	0.555	2055	1845	3900	9.89	19
F	20	19.72	0.43	7	8.27	16.06	70.62	8.18	153.9	0.527	0.473	0.555	1485	1333	2818	7.32	20
M	1	16.15	0.29	7	9.1	19.62	73.23	10.83	105.1	0.516	0.484	0.542	1919	1800	3719	8.06	21
M	2	16.88	0.29	7	9.28	15.44	67.08	9.91	133.4	0.518	0.482	0.544	3209	2986	6195	13.51	22
M	3	21.88	0.5	4	13.89	21.21	74.97	10.48	144.9	0.515	0.485	0.541	3809	3587	7396	16.9	23
M	4	17.65	0.33	6	10.18	16.75	69.99	9.83	148.9	0.517	0.483	0.543	1357	1268	2625	5.5	24
M	5	27.19	0.29	7	11.76	19.14	72.44	9	170.2	0.518	0.482	0.544	5701	5305	11006	25.01	25
M	6	18.06	0.29	7	9.71	18.16	69.14	10.01	151.2	0.517	0.483	0.543	1778	1661	3439	6.93	26
M	7	22.96	0.67	6	9.98	17.72	75.7	9.3	177.8	0.517	0.483	0.543	1730	1616	3346	6.69	27
M	8	21.7	0.43	7	10.39	17.54	74.55	10.03	182.9	0.526	0.474	0.554	5751	5182	10933	23.17	28
M	9	23.83	1	7	11.22	22.22	79.72	11	160.5	0.525	0.475	0.553	6215	5623	11838	25.02	29
M	10	22.33	0.5	8	8.96	18.54	75.3	11.7	138.9	0.529	0.471	0.557	2361	2102	4463	11.73	30
M	11	19.68	0.71	7	7.96	18.62	72.68	10.41	136.9	0.526	0.474	0.554	2680	2415	5095	11.69	31
M	12	15.64	1	8	7.27	15.39	67.38	7.77	152.7	0.524	0.476	0.552	2256	2049	4305	9.64	32
M	13	19.45	0.67	6	10.9	21.05	80.03	10.14	188.3	0.547	0.453	0.579	1889	1564	3453	8.68	33
M	14	21.09	0.67	3	10.21	18.47	73.93	10.5	178.6	0.525	0.475	0.552	2808	2541	5349	11.27	34
M	15	22.39	0.5	6	9.09	18.53	77.31	9.33	177	0.527	0.473	0.555	3768	3382	7150	18.36	35
M	16	17.77	0.71	7	8.34	19.21	70	9	151	0.524	0.476	0.552	1988	1806	3794	8.09	36
M	17	16.75	0.67	6	9.81	19.19	76.46	9.09	154.4	0.526	0.474	0.554	1286	1159	2445	6.21	37
M	18	16.5	0.67	3	10.61	19.15	79.12	10.16	170.4	0.532	0.468	0.561	1107	973	2080	5.78	38
M	19	16.63	0.43	7	7.61	16.62	76.17	9.49	154.9	0.527	0.473	0.555	2688	2412	5100	13.19	39
M	20	19.72	0.43	7	8.25	18.37	75.18	11.61	159.7	0.529	0.471	0.557	3412	3038	6450	17.02	40
